# Supplementary material for: Surface Acoustic Wave Resonator Chip Setup for the Elimination of Interfering Conductivity Responses
Source: Micromachines (Basel). 2024 Apr 5;15(4):501. doi: 10.3390/mi15040501 (PMC11052277; doi:10.3390/mi15040501)
Supplement: Supplementary file 1 [file micromachines-15-00501-s001.zip]

Archive with 1 entries (1 files):
- micromachines-2895321-supplementary.pdf
